# Supplementary material for: Comparison of High-Intensity Interval Training and Moderate-to-Vigorous Continuous Training for Cardiometabolic Health and Exercise Enjoyment in Obese Young Women: A Randomized Controlled Trial
Source: PLoS One. 2016 Jul 1;11(7):e0158589. doi: 10.1371/journal.pone.0158589 (PMC4930190; doi:10.1371/journal.pone.0158589)
Supplement: S1 Dataset — (XLSX) [file pone.0158589.s002.xlsx]

## Sheet: Original Data
Code	Group	Age	Regular Cycle	PreBld_stage	PostBld_stage	Total Traing time	TrainingHR	HRmax	%TrainingHR/HRmax	Training Power	Training RPE	ExeCarlorie	ExeCarlorie	PreSteps	Steps_wk1	Steps_wk2	Steps_wk3	Steps_wk4	Steps_wk5	PostSteps	Pre_PAES	Pt_PAES	PAES_wk1	PAES_wk2	PAES_wk3	PAES_wk4	PAES_wk5	PreHeight	PreWt	PtWt	Pre_BMI	PtBMI	Pre_PBF	Post_PBF	Pre_Muscle	Post_Muscle	Pre_Fatmass	Post_Fatmass	R_PreVO2max	R_PtVO2max	Pre_TC	Post_TC	Pre_HDL	Pt_HDL	Pre_LDL	Pt_LDL	Pre_TG	Post_TG	Pre_Testo
HIIT01	0	21	1	1	2	350	152	183	83.03	269.88	12.24	3728	15597	10617	19125	12670	22370	20374	40030	10719	58	109	81	64	76	74	87	159	66.4	66.1	26.2648	26.1461	32.4	31.3	24.6	25.2	21.51	20.69	43.66	47	3.89	3.64	1.1	1.17	2.19	1.91	0.84	0.64	0.29
HIIT02	0	19	2	1	2	320	159	188	84.74	165.28	13.94	2985	12488	6629	9651	9088	8192	8262	7364	9302	82	74	72	81	73	82	80	162	63.3	63.5	24.1198	24.196	36.8	35.1	21.5	22.3	23.29	22.29	31.34	36.85	3.68	4.65	1	1.33	2.03	2.66	1.34	1.61	0.25
HIIT03	0	19	2	1	1	295	164	186	88.51	183.03	13.41	2166	9062	3777	4041	3285	5461	4457	4205	2636	60	64	65	63	60	64	69	162.7	66.2	66.8	25.0082	25.2349	34.9	35.8	24	23.4	23.1	23.91	27.46	25.3	3.8	4.59	1.4	1.48	1.88	2.6	0.33	0.53	0.42
HIIT04	0	19	2	1	1	330	153	190	80.64	183	14.35	2880	12049	15179	15449	14961	6358	14372	14132	14369	65	78	84	78	73	70	72	163.3	61.4	61.9	23.0248	23.2123	30.8	30.4	23.2	23.6	18.91	18.82	37.07	36.7	3.85	4.22	1.5	1.58	1.66	2.09	0.69	0.57	0.86
HIIT05	0	33	1	1	2	335	152	185	82.13	188.14	13.88	2900	12135								59	61	51	60	44	67	58	163	73	74	27.4756	27.852	33.3	34.9	26.4	26.5	24.31	25.83	23.1	25.78	4.38	4.23	1.3	1.31	2.4	2.29	0.88	0.83	0.3
HIIT06	0	20	2	2	2	350	171	193	88.57	226.13	12.88	4181	17492	9397	12956	8922	11212	9750	9167	7809	41	66	51	44	50	49	50	160	68.7	71.5	26.8359	27.9297	29.3	33.6	26.8	26.2	20.13	24.02	37.06	41.72	4.03	5.08	1.5	1.81	1.98	2.58	0.59	0.74	0.49
HIIT07	0	20	2	2	2	325	169	196	86.44	198.78	13.82	2935	12280	3224	5028	11046	9756	7765	6711	2626	64	68	70	67	68	69	69	157	56.6	56.6	22.9624	22.9624	34.6	34.8	20	19.9	19.58	19.7	37.83	45.42	4.26	4.06	1.5	1.29	2.16	2.22	0.63	0.73	0.69
HIIT08	0	20	1	1	2	315	159	187	85.17	271.69	13.06	3496	14628	4439	8201	9258	6542	2860	3862	2872	60	72	59	65	65	61	73	171	87.3	87.1	29.8553	29.7869	41.2	39.4	27.9	29.1	35.97	34.32	32.96	30.59	6.58	4.06	1.5	1.41	4.56	2.07	1.59	0.64	0.57
HIIT09	0	19	2	1	2	325	173	200	86.37	256.59	11.76	2928	12250	6838	11532	7923	6789	7718	8414	7623	32	67	70	69	76	58	69	162	62	64.2	23.6244	24.4627	32.1	34.6	23.1	23.1	19.9	22.21	38.65	35.31	3.77	3.83	1.5	1.41	1.67	1.68	0.35	0.75
HIIT10	0	20	1	1	1	355	164	186	87.86	222.67	13.53	3312	13858	7315	9007	7839	5059	4247	8137	9682	77	69	65	69	76	66	72	168	75.8	73.7	26.8566	26.1125	41.3	41.1	24	23.5	31.31	30.29	28.85	33.3	4.54	4.47	1.2	1.18	2.82	2.68	1.36	1.33	0.3
HIIT11	0	21	2	1	1	305	173	188	92.08	192.31	14.47	3062	12812	9314	7825	9748	11032	7767	9354	6701	72	65	63	60	64	72	61	170	75	78.3	25.9516	27.0934	35.9	36.9	26.6	27.5	26.93	28.89	25.88	33.63	4.3	4.3	1.2	1.19	2.4	2.39	2.2	2.28	0.65
HIIT12	0	26	2	1	1	370	165	178	92.44	246.66	12.55	3102	12980	1890	3261	3967	2640	2257	4518	5346	70	62	64	67	62	64	59	160	58.3	58.6	22.7734	22.8906	33.8	31.9	20.6	21.4	19.71	18.69	31.1	32.42	5.28	5.39	1.5	1.51	3.3	3.35	1.42	0.93	0.61
HIIT13	0	23	1	1	0	345	151	182	82.91	184.12	16.25	2466	10318	12084	12698	14511	12532	11217		13989	63	69	51	56	51	47	48	165	83.9	83.4	30.8173	30.6336	41.6	40.7	27.4	27.7	34.9	33.94	21.6	22.11	3.79	3.64	1.3	1.31	1.95	1.88	0.87	0.51	0.5
MICT01	1	20	1	1	1	750	152	187	81.14	101	13.17	5729	23972	7715	6931	9556	7369	4210	10045	4273	67	104	38	58	36	38	42	159.7	60.2	60.3	23.6041	23.6433	31.1	31.5	22.6	22.5	18.72	18.99	35.23	35.82	4.71	4.25	1.3	1.18	2.61	2.16	1.12	1.49	0.22
MICT02	1	20	2	1	2	700	172	201	85.6	134.75	13.64	6368	26642	8644	11926	5474	17606	10617	5887	3985	20	37	18	24	24	27	30	158	60.2	59.9	24.1147	23.9946	29.7	30.8	23.2	23	17.88	18.45	37.81	46.11	3.69	5.09	1.2	1.7	1.89	2.8	0.87	0.77	0.37
MICT03	1	20	2	1	0	640	150	191	78.57	117.75	15.48	5776	24166	15210	15923	13006	7607	7938	8370	7132	56	67	66	72	63	64	67	167.4	74	75.4	26.4071	26.9067	38	37	25.2	26.3	28.12	27.9	33.07	28.75	5.23	4.17	1.2	1.14	3.31	2.32	1.54	1.06	0.46
MICT04	1	21	2	1	0	725	156	202	77.13	96	15.1	5245	21946	5197	6220	8493	6956	6239	6605	8968	40	40	40	36	38	48	38	162	61.6	60.9	23.472	23.2053	36.2	32.4	21.2	22.5	22.3	19.73	34.48	39.08	4.79	3.62	1.2	1.18	3	1.9	0.94	0.48	0.39
MICT05	1	18	2	1	1	695	184	209	88.12	122	14.06	5889	24642	7201	8007	12024	6432	5923	5357	5575	47	85	52	64	59	56	57	155	64.1	65.3	26.6805	27.18	41	37.4	20.3	22.2	26.28	24.42	37.99	44.95	3.94	3.99	1.5	1.32	1.84	2.04	0.58	1.69	0.79
MICT06	1	19	2	2	2	650	152	179	84.98	139.5	16.69	6842	28625	3702	5695	4661	4653	2906	5413	8906	47	83	44	66	63	71	69	172	82.1	77.6	27.7515	26.2304	38.2	36.5	27.7	27	31.36	28.32	34.21	35	4.5	4.74	1.3	1.37	2.58	2.76	1.1	0.61	0.33
MICT07	1	18	2	1	1	725	164	192	85.16	119.5	12.71	6442	26951	11944	10030	10750	12107	14771	9148	10760	84	108	81	70	80	77	71	163	71.3	68.9	26.8358	25.9325	37.6	36.5	24	23.7	26.81	25.15	36.68	44.02	3.73	3.45	1.6	1.39	1.59	1.49	0.29	0.45	0.37
MICT08	1	24			1	735	150	179	83.97	100	15.17	5793	24239	4884	9576	7368	9290	6515	13061	6585	58	56	49	45	36	32	37	161	79.1	77.6	30.5158	29.9371	37.2	36.3	27.8	27.5	29.43	28.17	24.48	31.53	4.33	5.32	1.3	1.04	2.5	3.75	1.42	1.48	0.36
MICT09	1	23	1	1	1	800	161	186	86.49	133.5	15.92	7661	32053	8966	14977	12969	8043	15466	13577	6692	26	35	29	29	39	30	38	165	65.2	64.5	23.9486	23.6915	31.2	30.9	24.6	24.3	20.34	19.93	32.42	35.26	3.72	3.73	1.3	1.22	1.93	1.98	0.59	0.84	0.27
MICT10	1	22	1	1	1	800	141	177	79.62	97.5	12	5917	24757	16028	11463	9810	17312	17450	16140	9014	37	27	28	27	32	29	33	157	58.8	58.8	23.8549	23.8549	36.5	34.4	20.2	20.8	21.46	20.23	28.76	35.95	3.98	3.83	1.4	1.36	2.03	1.95	0.72	0.71	0.48
MICT11	1	21	1	2	1	800	156	178	87.72	91.25	16	5859	24513	9645	10548	8950	13782	8098	8176	6712	73	40	43	38	59	53	47	165	67.5	64.7	24.7934	23.7649	34.8	33.7	24	23.4	23.49	21.8	22.95	21.42	4.15	4.34	1.1	1.04	2.54	2.7	0.78	0.97
MICT12	1	21	1	2	1	800	146	178	81.79	130.25	15.75	7514	31441	7933	12252	11358		9659	7153	5428	40	46	34	32	40	29	32	163	65.4	63.8	24.6152	24.0129	33.5	34	24	23.1	21.91	21.69	31.94	37.32	4.6	4.72	1.6	1.52	2.4	2.5	1.2	0.93	0.38
MICT13	1	20	1	1	0	800	166	193	86	97.5	15.24	6136	25675	9197	6613	5367	7261	7178	1757	9583	72	66	63	71	66	67	63	166	68.4	63.8	24.8222	23.1529	34.9	33.8	24.3	22.9	23.87	21.56	25.79	30.42	4.52	4.68	1.2	1.22	2.85	2.95	0.95	1.32	0.27
[truncated: 15 more columns]
